# Supplementary material for: Self-Seeding Procedure for Obtaining Stacked Block Copolymer Lamellar Crystals in Solution
Source: Polymers (Basel). 2021 May 21;13(11):1676. doi: 10.3390/polym13111676 (PMC8196770; doi:10.3390/polym13111676)
Supplement: Supplementary file 1 [file polymers-13-01676-s001.zip]

Archive with 1 entries (1 files):
- polymers-1229039-SI.pdf
